# Supplementary material for: Screening microalgae isolated from urban storm- and wastewater systems as feedstock for biofuel
Source: PeerJ. 2016 Sep 1;4:e2396. doi: 10.7717/peerj.2396 (PMC5012288; doi:10.7717/peerj.2396)
Supplement: Supplemental Information 3 [file peerj-04-2396-s003.xlsx]

## Sheet: Sheet1
			Fluorescence (Relative Units)				Biomass Cell/ml
ID	Treatment	Replicate	0hrs	24hrs	48hrs	72hrs	0hrs	24hrs	48hrs	72hrs
Sp21.20	Control	1	0.295	1.158	2.682	5.893	85142.3	334220	774073	1.70083e+06
Sp21.20	Control	2	0.347	0.867	2.424	6.418	100150	250232	699610	1.85235e+06
Sp21.20	Control	3	0.319	1.08	2.142	5.708	92069.1	311707	618220	1.64743e+06
Sp21.20	0.01ppm	1	0.318	1.084	2.638	6.014	91780.5	312862	761374	1.73575e+06
Sp21.20	0.01ppm	2	0.372	0.937	2.869	6.477	107366	270435	828045	1.86938e+06
Sp21.20	0.01ppm	3	0.348	1.04	2.189	4.65	100439	300163	631785	1.34207e+06
Sp21.20	0.1ppm	1	0.338	0.849	2.436	5.5393	97552.8	245037	703073	1.59874e+06
Sp21.20	0.1ppm	2	0.33	0.718	1.213	4.745	95243.9	207228	350093	1.36949e+06
Sp21.20	0.1ppm	3	0.368	0.782	2.185	none	106211	225699	630630	none
Sp21.20	0.32ppm	1	0.381	0.336	0.205	0.475	109963	96975.6	59166.7	137093
Sp21.20	0.32ppm	2	0.396	0.594	0.227	0.432	114293	171439	65516.3	124683
Sp21.20	0.32ppm	3	0.353	0.388	0.196	0.541	101882	111984	56569.1	156142
Sp21.20	1.0ppm	1	0.288	0.083	0.075	0.186	83122	23955.3	21646.3	53682.9
Sp21.20	1.0ppm	2	0.319	0.079	0.118	0.104	92069.1	22800.8	34056.9	30016.3
Sp21.20	1.0ppm	3	0.405	0.25	0.503	0.127	116890	72154.5	145175	36654.5
Sp21.20	3.2ppm	1	0.5	0.062	0.088	0.082	144309	17894.3	25398.4	23666.7
Sp21.20	3.2ppm	2	0.405	0.072	0.125	0.185	116890	20780.5	36077.2	53394.3
Sp21.20	3.2ppm	3	0.569	0.035	0.081	0.167	164224	10101.6	23378	48199.2
CPCC 266	Control	1	0.56	0.961	3.079	5.931	124907	214349	686766	1.3229e+06
CPCC 266	Control	2	0.48	0.967	2.572	4.734	107063	215688	573680	1.05591e+06
CPCC 266	Control	3	0.563	0.823	2.174	3.768	125576	183569	484907	840446
CPCC 266	0.01ppm	1	0.58	1.121	3.976	8.754	129368	250037	886840	1.95257e+06
CPCC 266	0.01ppm	2	0.526	1.104	3.73	7.232	117323	246245	831970	1.61309e+06
CPCC 266	0.01ppm	3	0.499	0.981	2.731	5.063	111301	218810	609145	1.12929e+06
CPCC 266	0.1ppm	1	0.599	1.125	3.79	7.924	133606	250929	845353	1.76743e+06
CPCC 266	0.1ppm	2	0.52	1.089	3.679	7.157	115985	242900	820595	1.59636e+06
CPCC 266	0.1ppm	3	0.587	0.829	2.444	5.518	130929	184907	545130	1.23078e+06
CPCC 266	0.32ppm	1	0.597	0.339	0.201	0.356	133160	75613.4	44832.7	79405.2
CPCC 266	0.32ppm	2	0.526	0.423	0.29	0.386	117323	94349.4	64684	86096.7
CPCC 266	0.32ppm	3	0.534	0.395	0.22	0.519	119108	88104.1	49070.6	115762
CPCC 266	1.0ppm	1	0.495	0.133	0.099	0.119	110409	29665.4	22081.8	26542.8
CPCC 266	1.0ppm	2	0.5	0.157	0.139	0.023	111524	35018.6	31003.7	5130.11
CPCC 266	1.0ppm	3	0.572	0.164	0.12	0.059	127584	36579.9	26765.8	13159.9
CPCC 266	3.2ppm	1	0.472	0.126	0.035	0.123	105279	28104.1	7806.69	27434.9
CPCC 266	3.2ppm	2	0.514	0.198	0.11	0.029	114647	44163.6	24535.3	6468.4
CPCC 266	3.2ppm	3	0.566	0.139	0.143	0.083	126245	31003.7	31895.9	18513
Sp17.38	Control	1	0.846	1.405	2.655	5.143	96685.7	160571	303429	587771
Sp17.38	Control	2	0.899	1.551	2.6	5.127	102743	177257	297143	585943
Sp17.38	Control	3	0.892	1.699	2.72	5.021	101943	194171	310857	573829
Sp17.38	0.01ppm	1	0.916	1.802	3.252	6.225	104686	205943	371657	711429
Sp17.38	0.01ppm	2	0.94	1.67	3.146	6.055	107429	190857	359543	692000
Sp17.38	0.01ppm	3	0.881	1.648	3.356	7.531	100686	188343	383543	860686
Sp17.38	0.1ppm	1	0.955	1.712	2.571	5.428	109143	195657	293829	620343
Sp17.38	0.1ppm	2	0.982	1.586	2.82	5.913	112229	181257	322286	675771
Sp17.38	0.1ppm	3	0.99	1.822	2.68	5.632	113143	208229	306286	643657
Sp17.38	0.32ppm	1	1.002	1.396	1.598	2.045	114514	159543	182629	233714
Sp17.38	0.32ppm	2	0.996	1.38	1.429	2.059	113829	157714	163314	235314
Sp17.38	0.32ppm	3	1.107	1.367	1.642	2.124	126514	156229	187657	242743
Sp17.38	1.0ppm	1	0.916	1.34	1.065	1.14	104686	153143	121714	130286
Sp17.38	1.0ppm	2	1.068	1.44	0.986	0.877	122057	164571	112686	100229
Sp17.38	1.0ppm	3	1.07	1.331	1.273	1.055	122286	152114	145486	120571
Sp17.38	3.2ppm	1	1.023	1.317	1.032	0.875	116914	150514	117943	100000
Sp17.38	3.2ppm	2	0.989	1.24	0.821	0.509	113029	141714	93828.6	58171.4
Sp17.38	3.2ppm	3	1.165	1.375	1.052	0.59	133143	157143	120229	67428.6
Sp21.01	Control	1	5.395	7.841	21.96	37.44	97416.9	141584	396529	676050
Sp21.01	Control	2	5.142	8.387	22.177	43.55	92848.5	151443	400447	786377
Sp21.01	Control	3	5.221	9.872	22.03	44.057	94275	178258	397793	795532
Sp21.01	0.01ppm	1	5.981	9.971	24.93	41.367	107998	180045	450158	746959
Sp21.01	0.01ppm	2	5.971	10.314	24.023	46.063	107818	186239	433780	831754
Sp21.01	0.01ppm	3	5.747	11.377	22.293	50.11	103773	205433	402542	904830
Sp21.01	0.1ppm	1	5.764	12.6	11.043	13.8733	104080	227517	199402	250509
Sp21.01	0.1ppm	2	5.957	10.883	9.481	16.087	107565	196513	171197	290481
Sp21.01	0.1ppm	3	5.856	12.25	10.191	16.247	105741	221197	184018	293370
Sp21.01	0.32ppm	1	5.528	2.491	2.347	2.383	99818.4	44979.7	42379.5	43029.5
Sp21.01	0.32ppm	2	5.761	2.34	2.398	2.906	104026	42253.1	43300.4	52473.3
Sp21.01	0.32ppm	3	5.865	3.047	1.04	1.631	105904	55019.3	18779.2	29450.8
Sp21.01	1.0ppm	1	5.308	0.557	0.581	0.532	95845.9	10057.7	10491	9606.26
Sp21.01	1.0ppm	2	5.762	0.805	0.552	0.768	104044	14535.8	9967.4	13867.7
Sp21.01	1.0ppm	3	5.654	0.596	0.443	0.57	102094	10761.9	7999.2	10292.4
Sp21.01	3.2ppm	1	5.556	0.259	0.388	0.479	100324	4676.73	7006.07	8649.25
Sp21.01	3.2ppm	2	5.752	0.309	0.229	0.368	103863	5579.58	4135.03	6644.93
Sp21.01	3.2ppm	3	5.736	0.258	0.147	0.533	103574	4658.68	2654.36	9624.32
Sp14.35	Control	1	0.532	1.242	2.698	6.729	82995.1	193759	420904	1.04976e+06
Sp14.35	Control	2	0.531	1.338	3.149	6.002	82839.1	208736	491262	936347
Sp14.35	Control	3	0.509	1.192	2.233	4.791	79407	185959	348361	747424
Sp14.35	0.01ppm	1	0.58	1.496	3.503	7.358	90483.4	233385	546489	1.14789e+06
Sp14.35	0.01ppm	2	0.595	1.256	3.241	7.106	92823.5	195943	505615	1.10858e+06
Sp14.35	0.01ppm	3	0.624	1.53	3.624	7.665	97347.7	238689	565365	1.19579e+06
Sp14.35	0.1ppm	1	0.57	1.239	3.432	7.014	88923.3	193291	535412	1.09423e+06
Sp14.35	0.1ppm	2	0.544	1.237	2.795	6.413	84867.2	192979	436036	1.00047e+06
Sp14.35	0.1ppm	3	0.575	1.338	2.959	5.383	89703.4	208736	461621	839780
Sp14.35	0.32ppm	1	0.617	1.074	2.257	4.018	96255.6	167550	352105	626832
Sp14.35	0.32ppm	2	0.571	1.176	2.254	4.255	89079.4	183463	351637	663805
Sp14.35	0.32ppm	3	0.609	1.167	2.427	4.599	95007.6	182059	378626	717471
Sp14.35	1.0ppm	1	0.916	1.34	1.065	1.14	142901	209048	166146	177847
Sp14.35	1.0ppm	2	1.068	1.44	0.986	0.877	166614	224648	153822	136817
Sp14.35	1.0ppm	3	1.07	1.331	1.273	1.055	166926	207644	198595	164586
Sp14.35	3.2ppm	1	0.791	0.711	0.572	0.678	123401	110920	89235.4	105772
Sp14.35	3.2ppm	2	0.734	0.568	0.671	0.61	114508	88611.3	104680	95163.6
Sp14.35	3.2ppm	3	0.787	0.678	0.622	0.644	122777	105772	97035.7	100468
Sp11.30	Control	1	0.938	1.303	3.258	7.321	137604	191149	477946	1.07399e+06
Sp11.30	Control	2	0.823	1.488	3.925	8.883	120733	218289	575795	1.30313e+06
Sp11.30	Control	3	1.267	1.488	4.103	8.392	185868	218289	601907	1.2311e+06
Sp11.30	0.01ppm	1	1.004	1.678	5.033	7.427	147286	246161	738337	1.08954e+06
Sp11.30	0.01ppm	2	1.097	1.959	5.894	7.717	160929	287384	864645	1.13208e+06
Sp11.30	0.01ppm	3	1.188	1.686	4.485	9.092	174279	247335	657946	1.33379e+06
Sp11.30	0.1ppm	1	1.194	1.822	3.26	12.25	175159	267286	478240	1.79707e+06
Sp11.30	0.1ppm	2	1.174	1.765	3.57	14.817	172225	258924	523716	2.17364e+06
Sp11.30	0.1ppm	3	1.376	1.661	4.117	10.23	201858	243667	603961	1.50073e+06
Sp11.30	0.32ppm	1	1.257	0.453	0.414	2.033	184401	66454.8	60733.5	298240
Sp11.30	0.32ppm	2	1.528	0.455	0.684	2.337	224156	66748.2	100342	342836
Sp11.30	0.32ppm	3	1.456	0.361	0.569	1.308	213594	52958.4	83471.9	191883
Sp11.30	1.0ppm	1	0.78	0.292	0.166	0.714	114425	42836.2	24352.1	104743
Sp11.30	1.0ppm	2	1.106	0.275	0.294	0.694	162249	40342.3	43129.6	101809
Sp11.30	1.0ppm	3	1.239	0.303	0.199	0.397	181760	44449.9	29193.2	58239.6
Sp11.30	3.2ppm	1	0.732	0.358	0.193	0.401	107384	52518.3	28313	58826.4
Sp11.30	3.2ppm	2	0.603	0.274	0.178	0.406	88459.7	40195.6	26112.5	59559.9
Sp11.30	3.2ppm	3	0.66	0.285	0.165	0.527	96821.5	41809.3	24205.4	77310.5
